# Supplementary material for: Comparative analysis of isokinetic ratios between hamstrings and quadriceps in wrestlers: Resting state versus post-fatigue evaluation
Source: PLoS One. 2026 Jun 12;21(6):e0342975. doi: 10.1371/journal.pone.0342975 (PMC13262851; doi:10.1371/journal.pone.0342975)
Supplement: S1 Dataset — (XLSX) [file pone.0342975.s001.xlsx]

## Sheet: data
Height	Weight	BMI	trainnignyear	Q_KON_60_pre	H_KON_60_pre	H_ECC_60_pre	Q_KON_180_pre	H_KON_180_pre	H_ECC_180_pre	Q_KON_60_post	H_KON_60_post	H_ECC_60_post	Q_KON_180_post	H_KON_180_post	H_ECC_180_post	HQ60_pre	F_HQ60_pre	HQ180_pre	F_HQ180_pre	HQ60_post	F_HQ60_post	HQ180_post	F_HQ180_post	Delta_Qkon60	Delta_Hkon60	Delta_HECC60	Delta_Qkon180	Delta_Hkon180	Delta_HECC180	Delta_HQ60	Delta_FHQ60	Delta_HQ180	Delta_FHQ180	Q_change_60	H_change_60	Q_change_180	H_change_180
180	85	26.23	5	193	162	170	130	118	158	117	146	163	90	85	127	0.839378	0.880829	0.907692	1.21538	1.24786	1.39316	0.944444	1.41111	-76	-16	-7	-40	-33	-31	0.408485	0.512333	0.0367521	0.195726	-39.3782	-9.87654	-30.7692	-27.9661
180	70	21.6	6	193	147	162	150	127	155	167	152	166	134	138	158	0.761658	0.839378	0.846667	1.03333	0.91018	0.994012	1.02985	1.1791	-26	5	4	-16	11	3	0.148522	0.154634	0.183184	0.145771	-13.4715	3.40136	-10.6667	8.66142
171	60	20.25	4	110	82	87	75	72	99	129	96	108	89	84	110	0.745455	0.790909	0.96	1.32	0.744186	0.837209	0.94382	1.23596	19	14	21	14	12	11	-0.0012685	0.0463002	-0.0161798	-0.0840449	17.2727	17.0732	18.6667	16.6667
181	89	27.18	5	195	142	156	151	126	134	176	142	153	147	126	146	0.728205	0.8	0.834437	0.887417	0.806818	0.869318	0.857143	0.993197	-19	0	-3	-4	0	12	0.0786131	0.0693182	0.0227058	0.10578	-9.74359	0	-2.64901	0
165	45	16.53	5	94	70	76	58	56	76	89	69	81	60	59	74	0.744681	0.808511	0.965517	1.31034	0.775281	0.910112	0.983333	1.23333	-5	-1	5	2	3	-2	0.0306	0.101602	0.0178161	-0.0770115	-5.31915	-1.42857	3.44828	5.35714
175	68	22.2	4	167	129	141	121	94	118	169	117	127	114	100	120	0.772455	0.844311	0.77686	0.975207	0.692308	0.751479	0.877193	1.05263	2	-12	-14	-7	6	2	-0.0801474	-0.0928321	0.100333	0.077425	1.1976	-9.30233	-5.78512	6.38298
172	60	20.28	6	111	86	98	82	83	94	101	96	105	96	79	92	0.774775	0.882883	1.0122	1.14634	0.950495	1.0396	0.822917	0.958333	-10	10	7	14	-4	-2	0.17572	0.156721	-0.189278	-0.188008	-9.00901	11.6279	17.0732	-4.81928
156	42	17.26	4	80	65	71	60	54	79	88	85	100	71	85	96	0.8125	0.8875	0.9	1.31667	0.965909	1.13636	1.19718	1.35211	8	20	29	11	31	17	0.153409	0.248864	0.297183	0.035446	10	30.7692	18.3333	57.4074
176	52	16.79	4	83	68	77	54	58	74	85	78	88	57	60	79	0.819277	0.927711	1.07407	1.37037	0.917647	1.03529	1.05263	1.38596	2	10	11	3	2	5	0.09837	0.107583	-0.0214425	0.0155945	2.40964	14.7059	5.55556	3.44828
155	41	17.07	4	65	48	59	63	51	68	73	61	83	52	47	75	0.738462	0.907692	0.809524	1.07937	0.835616	1.13699	0.903846	1.44231	8	13	24	-11	-4	7	0.0971549	0.229294	0.0943223	0.362943	12.3077	27.0833	-17.4603	-7.84314
165	47	17.26	5	102	81	80	76	74	90	103	79	91	98	87	100	0.794118	0.784314	0.973684	1.18421	0.76699	0.883495	0.887755	1.02041	1	-2	11	22	13	10	-0.0271274	0.0991814	-0.0859291	-0.163802	0.980392	-2.46914	28.9474	17.5676
180	90	27.78	3	143	122	128	108	101	146	133	153	160	110	116	154	0.853147	0.895105	0.935185	1.35185	1.15038	1.20301	1.05455	1.4	-10	31	32	2	15	8	0.297229	0.307903	0.11936	0.0481481	-6.99301	25.4098	1.85185	14.8515
180	83	25.62	3	143	105	121	98	89	128	116	102	107	94	80	116	0.734266	0.846154	0.908163	1.30612	0.87931	0.922414	0.851064	1.23404	-27	-3	-14	-4	-9	-12	0.145045	0.0762599	-0.0570994	-0.0720799	-18.8811	-2.85714	-4.08163	-10.1124
175	75	24.49	3	138	83	91	116	62	87	149	113	124	105	78	102	0.601449	0.65942	0.534483	0.75	0.758389	0.832215	0.742857	0.971429	11	30	33	-11	16	15	0.15694	0.172794	0.208374	0.221429	7.97101	36.1446	-9.48276	25.8065
173	70	23.39	5	141	117	133	106	96	107	144	103	103	98	96	98	0.829787	0.943262	0.90566	1.00943	0.715278	0.715278	0.979592	1	3	-14	-30	-8	0	-9	-0.114509	-0.227985	0.0739315	-0.00943396	2.12766	-11.9658	-7.54717	0
162	64	24.39	3	150	118	119	83	91	124	115	101	106	68	67	98	0.786667	0.793333	1.09639	1.49398	0.878261	0.921739	0.985294	1.44118	-35	-17	-13	-15	-24	-26	0.0915942	0.128406	-0.111091	-0.0527994	-23.3333	-14.4068	-18.0723	-26.3736
